# Supplementary material for: Effects of Dietary Fiber on Growth Performance, Nutrient Digestibility and Intestinal Health in Different Pig Breeds
Source: Animals (Basel). 2022 Nov 25;12(23):3298. doi: 10.3390/ani12233298 (PMC9740264; doi:10.3390/ani12233298)
Supplement: Supplementary file 1 [file animals-12-03298-s001.zip]

Archive with 1 entries (1 files):
- animals-1962133-supplementary.pdf
